# Supplementary material for: Patients with limitation or withdrawal of life supporting care admitted in a medico-surgical intermediate care unit: Prevalence, description and outcome over a six-month period
Source: PLoS One. 2019 Nov 22;14(11):e0225303. doi: 10.1371/journal.pone.0225303 (PMC6874297; doi:10.1371/journal.pone.0225303)
Supplement: S1 Data — (XLSX) [file pone.0225303.s006.xlsx]

## Sheet: Sheet1
Age at admission	Admission after ICU	ED admission	Gender (male=1)	Medical_surgical	Acute Resp failu	ARF_Hypox	ARF_Hyperc	Upper GI bleed	Others	Elective surg	Urgent Surg	SAPS II	SAPS II without age	SOFA	Charlson Score	KNAUS (A=1 B=2 C=3 D=4)	transfer from ICU	NIV 1/0	LSC admission 1/0	LSC_IMCU 1/0	LSC_Total	LOS_Hosp	death Hosp 1/0
72	0	0	1	1	0	0	0	1	0	0	0	21	6	8	8	2	0	0	0	1	1	2	1
16	0	1	0	1	0	0	0	0	1	0	0	11	11	0	0	1	0	0	0	0	0	2	0
84	0	0	0	0	0	0	0	0	0	1	0	18	0	0	4	3	0	0	0	0	0	15	0
78	0	1	1	1	0	0	0	1	0	0	0	27	11	2	11	3	0	0	1	0	1	9	0
60	0	0	0	1	0	0	0	1	0	0	0	27	15	0	2	3	0	0	0	0	0	29	0
75	0	0	0	1	0	0	0	0	1	0	0	44	28	6	8	4	0	0	0	1	1	26	0
51	0	1	1	1	0	0	0	0	1	0	0	29	22	3	3	2	0	0	0	0	0	8	0
62	0	1	1	1	0	0	0	0	1	0	0	45	33	4	4	2	0	0	0	0	0	11	0
68	1	0	1	1	0	0	0	0	1	0	0	29	17	4	5	3	0	0	0	0	0	13	0
77	0	0	0	0	1	1	0	0	0	0	0	42	26	3	5	2	1	0	0	0	0	24	1
66	0	0	0	0	0	0	0	0	0	1	0	12	0	0	3	2	0	0	0	0	0	5	0
64	0	0	0	1	1	1	0	0	0	0	0	72	60	9	9	4	1	0	0	0	0	6	1
97	0	0	0	0	0	0	0	0	0	0	1	26	8	0	6	2	0	0	0	0	0	40	1
73	0	1	0	1	1	0	1	0	0	0	0	33	18	3	9	2	0	1	0	0	0	11	0
72	0	0	1	0	0	0	0	0	0	1	0	15	0	2	7	2	0	1	0	0	0	16	0
75	0	0	0	0	0	0	0	0	1	0	0	28	12	0	3	2	0	0	0	0	0	32	0
73	0	1	0	1	0	0	0	0	1	0	0	29	14	1	5	3	0	0	0	0	0	13	0
16	0	1	1	1	0	0	0	0	1	0	0	33	33	1	1	2	0	0	0	0	0	13	0
66	0	0	0	1	1	0	1	0	0	0	0	30	18	3	7	3	1	1	0	0	0	61	0
66	1	0	0	1	1	1	0	0	0	0	0	30	18	1	7	3	0	1	0	0	0	61	0
73	0	1	1	1	0	0	0	0	1	0	0	30	15	2	9	2	0	0	0	0	0	19	0
82	0	0	0	0	0	0	0	0	0	0	1	26	8	1	5	3	0	0	0	0	0	11	0
69	0	0	1	0	0	0	0	0	0	1	0	12	0	0	7	2	0	0	0	0	0	12	0
56	0	0	1	0	0	0	0	0	0	0	1	15	8	0	3	2	0	1	0	0	0	21	0
63	0	0	0	1	1	0	1	0	0	0	0	23	11	2	5	2	0	1	0	0	0	29	0
22	0	1	1	1	0	0	0	1	0	0	0	10	10	1	3	2	0	0	0	0	0	6	0
55	0	1	1	1	0	0	0	1	0	0	0	22	15	0	3	2	0	0	0	0	0	6	0
70	0	0	0	1	0	0	0	1	0	0	0	43	28	6	13	4	0	0	1	1	1	1	1
52	0	0	1	0	0	0	0	0	0	0	1	15	8	3	4	2	1	0	0	0	0	16	0
52	1	0	1	0	0	0	0	0	0	0	1	24	17	2	4	2	0	0	0	0	0	16	0
70	0	0	1	0	0	0	0	0	0	0	1	23	8	2	7	3	0	0	0	0	0	16	0
76	1	0	0	0	0	0	0	0	0	0	1	27	11	1	5	1	0	0	0	0	0	44	0
85	0	0	1	0	0	0	0	0	0	1	0	18	0	0	10	2	0	0	0	0	0	33	1
44	1	0	1	1	1	1	0	0	0	0	0	13	6	0	2	1	0	0	0	0	0	5	0
69	0	1	0	0	0	0	0	0	0	0	1	22	10	0	3	2	0	0	0	0	0	14	0
62	0	1	1	1	0	0	0	1	0	0	0	29	22	2	6	3	0	0	0	0	0	6	0
63	0	1	1	1	0	0	0	0	1	0	0	34	22	1	4	3	0	0	0	0	0	16	0
81	0	0	1	0	0	0	0	0	0	1	0	18	0	1	10	3	0	0	0	0	0	9	0
56	1	0	1	1	0	0	0	0	1	0	0	13	6	0	1	1	0	0	0	0	0	84	0
62	0	1	1	1	0	0	0	0	1	0	0	21	9	1	3	4	0	0	0	0	0	21	0
85	0	0	0	0	1	1	0	0	0	0	0	74	56	1	4	2	0	1	0	0	0	11	1
82	0	1	0	1	1	0	1	0	0	0	0	27	9	1	8	3	0	1	0	0	0	20	0
87	0	0	0	0	0	0	0	0	0	0	1	26	8	5	6	2	0	0	0	0	0	22	0
55	0	0	0	0	0	0	0	0	0	1	0	7	0	0	4	2	0	1	0	0	0	8	0
81	0	1	1	1	1	0	1	0	0	0	0	24	6	0	8	4	0	1	1	1	1	10	0
76	0	0	1	0	0	0	0	0	0	1	0	25	9	0	5	3	0	0	0	0	0	27	0
59	1	0	1	1	1	0	1	0	0	0	0	29	22	5	6	3	1	1	0	0	0	103	0
59	1	0	1	1	0	0	0	0	1	0	0	24	12	4	6	3	0	0	0	0	0	103	0
19	0	1	0	1	0	0	0	0	1	0	0	16	16	0	1	2	0	0	0	0	0	3	0
59	0	1	1	1	0	0	0	1	0	0	0	13	6	0	8	3	0	0	1	1	1	7	0
64	1	0	1	0	0	0	0	0	0	0	1	18	6	0	2	2	0	1	0	0	0	23	0
60	0	0	1	1	0	0	0	0	1	0	0	48	36	4	5	3	0	0	0	0	0	11	0
62	0	0	1	0	0	0	0	0	0	1	0	12	0	0	4	3	0	0	0	0	0	8	0
81	0	1	1	1	1	1	0	0	0	0	0	66	48	6	13	4	0	0	1	1	1	3	1
79	0	0	1	0	0	0	0	0	0	1	0	16	0	2	4	2	0	0	0	0	0	11	0
44	0	1	1	0	0	0	0	0	0	0	1	13	6	1	0	2	0	0	0	0	0	6	0
53	0	0	1	0	0	0	0	0	0	1	0	7	0	0	2	2	0	0	0	0	0	6	0
37	0	0	1	0	0	0	0	0	0	0	1	8	8	0	0	1	0	0	0	0	0	7	0
56	0	0	1	0	0	0	0	0	0	1	0	7	0	1	2	2	0	0	0	0	0	7	0
67	0	0	0	0	0	0	0	0	0	1	0	12	0	2	6	3	0	0	0	0	0	6	0
68	0	0	1	0	0	0	0	0	0	1	0	16	4	1	4	3	0	0	0	0	0	9	0
75	0	1	0	1	0	0	0	1	0	0	0	31	15	2	8	3	0	0	0	0	0	9	0
81	0	0	1	0	0	0	0	0	0	1	0	18	0	1	9	3	0	0	0	0	0	9	0
58	0	0	1	0	0	0	0	0	0	0	1	30	18	3	1	2	0	0	0	0	0	12	0
78	0	1	0	1	1	0	1	0	0	0	0	39	24	5	8	4	0	1	1	1	1	21	0
62	0	1	1	1	1	1	0	0	0	0	0	24	12	2	9	3	0	0	0	0	0	2	0
27	1	0	0	0	0	0	0	0	0	0	0	8	8	0	1	2	0	0	0	0	0	8	0
58	0	0	0	0	0	0	0	0	0	0	1	15	8	0	3	3	0	0	0	0	0	16	0
38	1	0	0	1	0	0	0	0	1	0	0	11	11	1	0	2	0	0	0	0	0	6	0
83	0	0	1	0	0	0	0	0	0	0	1	53	35	7	8	4	0	0	1	1	1	33	1
49	0	1	1	1	1	0	1	0	0	0	0	28	21	4	1	4	1	1	0	0	0	11	0
49	1	0	1	1	1	1	0	0	0	0	0	19	12	4	1	4	0	1	0	0	0	11	0
16	0	1	0	0	0	0	0	0	0	0	1	18	18	1	0	1	0	0	0	0	0	15	0
64	0	0	1	1	1	0	1	0	0	0	0	35	23	4	7	4	0	1	1	1	1	31	0
76	0	0	1	0	1	1	0	0	0	0	0	16	0	3	5	3	1	0	0	0	0	8	0
76	0	0	1	0	1	1	0	0	0	0	0	16	0	1	5	3	0	0	0	0	0	9	0
23	0	0	0	0	0	0	0	0	0	1	0	8	8	0	0	1	0	0	0	0	0	3	0
79	1	0	1	1	0	0	0	1	0	0	0	28	12	2	10	3	0	0	0	0	0	21	0
65	0	0	1	0	0	0	0	0	0	1	0	12	0	3	6	2	0	0	0	0	0	5	0
44	1	0	1	1	0	0	0	0	1	0	0	19	12	4	5	3	0	0	0	0	0	18	0
63	0	0	1	1	1	0	1	0	0	0	0	28	16	6	14	4	0	1	1	1	1	40	0
71	0	1	1	1	0	0	0	1	0	0	0	27	12	1	7	3	0	0	0	0	0	8	0
78	0	0	0	1	1	1	0	0	0	0	0	37	22	2	5	2	1	1	0	0	0	16	1
24	0	0	0	0	0	0	0	0	1	0	0	12	12	2	0	1	0	0	0	0	0	7	0
57	0	0	1	0	0	0	0	0	0	1	0	7	0	0	1	2	0	0	0	0	0	12	0
69	0	0	1	0	1	1	0	0	0	0	0	21	9	2	5	3	0	1	0	0	0	10	0
56	0	1	1	1	0	0	0	1	0	0	0	19	12	1	4	2	0	0	0	0	0	10	0
71	0	0	1	0	0	0	0	0	0	0	1	39	24	5	4	2	1	1	0	0	0	6	0
22	1	0	0	0	0	0	0	0	0	0	1	6	6	1	0	1	0	0	0	0	0	4	0
74	0	0	1	0	0	0	0	0	0	1	0	25	10	2	5	2	0	0	0	0	0	20	0
25	0	1	1	1	1	1	0	0	0	0	0	20	20	4	0	2	0	0	0	0	0	8	0
25	0	0	0	0	0	0	0	0	1	0	0	41	41	6	0	1	1	1	0	0	0	2	0
36	0	0	0	0	0	0	0	0	0	0	1	13	13	2	0	1	0	0	0	0	0	19	0
59	0	0	1	0	0	0	0	0	0	1	0	7	0	0	4	2	0	0	0	0	0	9	0
60	0	0	1	0	0	0	0	0	0	1	0	12	0	0	4	3	0	0	0	0	0	6	0
56	0	0	1	0	0	0	0	0	0	0	1	21	14	2	2	3	0	0	0	0	0	17	0
44	0	1	1	1	0	0	0	1	0	0	0	29	22	0	2	2	0	0	0	0	0	7	0
83	0	1	1	1	0	0	0	1	0	0	0	30	12	2	8	3	0	0	0	0	0	10	0
72	0	0	1	0	0	0	0	0	0	1	0	15	0	0	4	2	0	0	0	0	0	6	0
59	1	0	1	1	1	1	0	1	0	0	0	29	22	7	6	3	1	1	0	0	0	103	0
59	1	0	1	1	1	1	0	0	0	0	0	24	17	3	6	3	0	0	0	0	0	103	0
71	1	0	1	1	1	1	0	0	0	0	0	29	14	5	9	3	1	1	0	0	0	63	0
71	1	0	1	1	1	1	0	0	0	0	0	29	14	3	9	3	0	1	0	0	0	63	0
54	0	0	1	0	0	0	0	0	0	1	0	7	0	3	8	3	0	0	0	1	1	31	0
81	0	0	0	0	0	0	0	0	0	1	0	26	8	0	12	3	0	0	0	0	0	42	0
78	1	0	1	1	1	0	1	0	0	0	0	38	22	1	5	3	0	1	1	1	1	17	1
81	0	1	0	1	0	0	0	0	1	0	0	30	12	3	7	4	0	0	1	1	1	25	0
87	0	0	0	0	0	0	0	0	0	0	1	26	8	4	6	3	0	0	0	0	0	21	0
40	0	1	1	1	0	0	0	1	0	0	0	33	26	5	3	3	0	0	1	1	1	7	0
72	1	0	1	0	0	0	0	1	0	0	0	31	16	4	7	3	1	0	0	0	0	56	1
49	0	0	1	0	0	0	0	0	0	1	0	10	3	1	4	3	0	0	0	0	0	9	0
66	1	0	1	1	0	0	0	0	1	0	0	69	57	6	5	3	1	0	0	0	0	19	0
59	0	0	1	0	0	0	0	0	0	1	0	9	2	0	5	3	0	0	0	0	0	9	0
85	0	0	1	0	0	0	0	0	0	0	1	34	16	2	7	3	0	0	0	0	0	15	0
68	1	0	1	0	0	0	0	0	0	1	0	12	0	0	4	3	0	0	0	0	0	194	0
59	0	0	0	0	0	0	0	0	0	1	0	7	0	0	1	1	0	0	0	0	0	16	0
83	0	1	1	1	1	1	0	0	0	0	0	24	6	2	6	3	0	0	0	0	0	7	0
60	0	0	0	1	1	1	0	0	0	0	0	27	15	2	8	3	0	1	1	1	1	17	1
78	0	1	0	1	1	0	1	0	0	0	0	28	12	3	3	4	0	1	1	1	1	11	0
40	0	0	0	0	0	0	0	0	1	0	0	19	12	5	0	2	1	1	0	0	0	15	0
40	1	0	0	0	0	0	0	0	0	0	0	19	12	5	0	2	0	0	0	0	0	15	0
94	0	0	0	0	0	0	0	0	0	0	1	39	21	0	7	3	0	0	0	0	0	26	1
79	0	1	0	1	0	0	0	0	1	0	0	41	25	4	9	3	0	0	0	0	0	4	0
70	1	0	1	1	1	0	1	0	0	0	0	38	23	3	6	3	0	0	1	1	1	77	1
58	0	1	1	1	1	1	0	0	0	0	0	19	12	1	2	2	1	1	0	0	0	43	1
61	0	1	1	1	0	0	0	0	1	0	0	37	25	3	3	4	0	1	0	0	0	15	0
79	0	1	0	0	0	0	0	0	1	0	0	24	8	1	8	3	0	0	0	0	0	10	0
75	0	1	1	1	1	0	1	0	0	0	0	28	12	2	5	3	0	0	0	0	0	5	0
29	0	0	0	0	0	0	0	0	0	0	0	8	8	3	0	1	0	0	0	0	0	11	0
64	0	1	1	1	0	0	0	1	0	0	0	42	30	4	9	4	0	0	0	1	1	22	0
86	0	0	1	1	1	1	0	0	0	0	0	26	10	6	7	3	0	1	1	1	1	7	1
20	0	0	0	0	1	1	0	0	0	0	0	6	6	2	1	2	0	0	0	0	0	9	0
82	0	1	0	1	0	0	0	1	0	0	0	32	14	1	8	4	0	0	0	0	0	12	0
53	1	0	0	1	0	0	0	0	1	0	0	19	12	2	4	3	0	0	0	0	0	11	0
79	1	0	1	1	1	0	1	0	0	0	0	37	21	4	12	4	0	1	1	0	1	52	0
75	0	0	0	0	0	0	0	0	0	0	1	55	39	11	3	3	1	1	0	0	0	25	1
60	0	1	1	1	0	0	0	0	1	0	0	35	23	8	8	3	0	0	0	0	0	53	0
64	0	0	0	0	0	0	0	0	0	0	1	31	19	1	6	3	0	0	0	0	0	10	0
74	0	0	1	0	0	0	0	0	0	1	0	15	0	0	5	2	0	0	0	0	0	20	0
66	0	0	1	1	1	0	1	0	0	0	0	24	12	2	6	3	1	1	0	0	0	9	0
66	1	0	1	1	1	0	1	0	0	0	0	24	12	2	6	3	0	1	0	0	0	9	0
76	0	0	1	0	0	0	0	0	0	1	0	16	0	1	5	3	0	0	0	0	0	5	0
67	0	0	1	0	0	0	0	0	0	1	0	12	0	1	5	2	0	0	0	0	0	9	0
59	0	1	0	1	0	0	0	0	1	0	0	40	33	7	5	4	0	1	0	1	1	3	1
84	0	0	0	0	1	1	0	0	0	0	0	44	26	3	5	4	0	0	1	1	1	112	1
84	0	0	0	0	1	0	1	0	0	0	0	47	29	6	5	4	0	0	1	0	1	112	1
74	0	1	1	1	0	0	0	0	1	0	0	34	19	9	8	4	0	0	1	1	1	16	1
78	0	1	1	1	0	0	0	1	0	0	0	28	12	1	5	3	0	0	0	0	0	18	0
78	0	0	0	0	0	0	0	0	0	1	0	16	1	2	6	3	0	0	0	0	0	64	0
62	0	1	0	1	0	0	0	0	1	0	0	47	32	9	5	3	0	0	0	1	1	4	1
68	0	1	0	0	0	0	0	0	1	0	0	41	29	7	7	4	0	0	1	1	1	5	1
76	0	0	0	0	0	0	0	0	0	0	1	24	8	0	6	3	0	0	0	0	0	54	0
76	0	0	0	0	0	0	0	0	0	1	0	25	9	1	6	3	0	0	0	0	0	54	0
56	0	0	1	0	1	1	0	0	0	0	0	22	15	2	3	2	0	0	0	0	0	17	0
61	0	0	1	0	0	0	0	0	0	1	0	17	5	1	9	4	0	0	0	1	1	3	0
19	0	0	0	0	0	0	0	0	0	0	1	8	8	1	0	1	0	0	0	0	0	4	0
57	0	1	1	0	0	0	0	0	0	0	1	15	8	0	3	3	0	0	0	0	0	22	0
87	0	0	0	0	1	1	0	0	0	0	0	46	28	7	6	4	0	1	1	1	1	95	1
58	0	1	1	1	1	0	1	0	0	0	0	25	18	4	5	4	0	1	1	1	1	20	0
58	0	0	1	0	0	0	0	0	0	0	1	39	32	0	4	2	0	0	0	0	0	4	0
53	0	1	0	1	0	0	0	1	0	0	0	15	8	2	5	3	0	0	0	0	0	6	0
53	0	1	0	1	0	0	0	1	0	0	0	18	11	1	5	3	0	0	1	1	1	6	0
46	0	1	1	1	0	0	0	1	0	0	0	21	14	2	3	3	0	0	0	0	0	19	0
46	0	1	1	1	0	0	0	0	1	0	0	25	18	2	3	4	0	0	1	1	1	16	0
82	0	1	0	1	0	0	0	1	0	0	0	30	12	1	8	3	0	0	0	0	0	9	0
85	0	0	0	0	0	0	0	0	0	0	1	39	21	1	6	3	0	0	0	0	0	30	0
68	0	0	1	1	0	0	0	0	1	0	0	13	1	4	7	4	0	0	0	0	0	194	0
54	0	1	1	1	0	0	0	0	1	0	0	18	11	2	1	1	0	0	0	0	0	3	0
77	0	0	0	0	0	0	0	0	0	0	1	39	23	3	5	4	0	0	0	0	0	14	0
21	0	0	1	0	0	0	0	0	0	0	1	14	14	2	0	1	0	1	0	0	0	21	0
26	0	1	1	1	0	0	0	0	1	0	0	13	13	3	0	1	0	0	0	0	0	4	0
80	0	1	0	1	0	0	0	0	1	0	0	34	16	5	6	3	0	0	0	0	0	16	0
63	0	1	0	1	0	0	0	0	1	0	0	35	23	6	7	4	0	0	0	1	1	15	0
63	1	0	0	1	0	0	0	0	1	0	0	35	23	2	7	4	0	0	1	0	1	27	0
63	0	1	0	1	0	0	0	0	1	0	0	56	44	4	7	4	0	0	1	1	1	50	1
54	0	0	1	0	0	0	0	0	0	1	0	7	0	1	2	2	0	0	0	0	0	9	0
66	0	1	1	1	1	0	1	0	0	0	0	48	36	3	4	3	1	1	0	0	0	11	0
81	0	1	1	1	1	0	1	0	0	0	0	39	21	4	7	4	0	1	1	1	1	13	1
84	0	0	1	0	1	0	1	0	0	0	0	42	24	3	6	4	1	1	0	0	0	8	1
91	0	1	1	1	1	0	1	0	0	0	0	30	12	5	5	3	0	1	1	0	1	16	0
79	0	0	1	0	1	1	0	0	0	0	0	35	19	4	7	3	0	1	0	1	1	14	1
67	0	1	0	1	0	0	0	0	1	0	0	42	30	5	7	3	0	0	0	0	0	25	0
81	0	0	1	0	1	1	0	0	0	0	0	28	10	2	7	3	0	0	0	0	0	10	0
64	0	0	1	0	0	0	0	0	0	1	0	12	0	1	3	2	0	0	0	0	0	5	0
61	0	1	1	1	0	0	0	1	0	0	0	33	21	5	8	3	0	0	1	1	1	8	0
51	0	1	1	1	0	0	0	1	0	0	0	24	17	3	4	3	0	0	0	0	0	7	0
55	0	1	1	0	0	0	0	0	0	0	1	13	6	1	1	2	0	0	0	0	0	6	0
41	0	1	1	1	0	0	0	0	1	0	0	19	12	2	1	2	0	0	0	0	0	11	0
42	0	1	1	1	1	0	1	0	0	0	0	26	19	3	1	2	0	1	0	0	0	10	0
76	1	0	0	1	0	0	0	0	1	0	0	39	23	6	6	3	1	1	0	0	0	15	1
94	0	0	1	0	0	0	0	0	0	0	1	35	17	4	8	3	0	0	0	0	0	40	1
70	1	0	1	1	1	0	1	0	0	0	0	38	23	4	7	3	0	0	1	0	1	77	1
82	0	1	0	1	1	0	1	0	0	0	0	51	33	3	8	4	0	1	1	0	1	11	0
55	0	0	1	0	0	0	0	0	0	1	0	15	8	0	2	2	0	0	0	0	0	61	0
57	0	0	1	0	0	0	0	0	0	1	0	7	0	0	3	3	0	0	0	0	0	9	0
58	1	0	1	0	0	0	0	0	0	0	1	18	11	2	2	2	0	0	0	0	0	30	0
80	0	0	1	1	1	1	0	0	0	0	0	38	20	7	6	3	0	0	1	1	1	33	0
68	0	0	1	0	0	0	0	0	0	1	0	12	0	1	4	2	0	0	0	0	0	23	0
36	0	0	1	1	0	0	0	1	0	0	0	19	19	6	3	3	0	0	0	0	0	8	0
60	0	1	1	1	0	0	0	0	1	0	0	34	22	3	6	3	0	0	0	0	0	9	0
64	0	1	1	1	0	0	0	1	0	0	0	24	12	0	4	2	0	0	0	0	0	9	0
76	0	1	0	1	1	1	0	0	0	0	0	42	26	6	7	4	0	1	1	0	1	2	1
63	0	1	1	1	0	0	0	1	0	0	0	28	16	3	6	3	0	0	0	0	0	9	0
67	0	0	1	0	0	0	0	0	0	1	0	21	9	2	4	2	0	0	0	0	0	17	0
49	0	1	1	1	0	0	0	1	0	0	0	32	25	7	3	3	0	0	0	0	0	13	0
59	0	0	1	0	0	0	0	0	0	1	0	7	0	1	3	2	0	0	0	0	0	8	0
63	0	0	1	0	0	0	0	0	0	1	0	12	0	1	4	3	0	0	0	0	0	9	0
86	0	0	1	0	1	1	0	0	0	0	0	39	21	3	5	3	0	1	0	1	1	14	0
67	0	0	1	0	0	0	0	0	0	0	1	20	8	3	2	2	0	0	0	0	0	40	0
66	0	0	1	0	1	1	0	0	0	0	0	46	54	7	5	3	1	1	0	0	0	42	1
66	1	0	1	0	1	1	0	0	0	0	0	42	30	2	7	3	0	0	1	0	1	42	1
43	1	0	1	1	0	0	0	0	1	0	0	13	6	4	5	3	0	0	0	0	0	7	0
63	0	0	1	0	0	0	0	0	0	1	0	12	0	1	3	3	0	0	0	0	0	11	0
35	0	1	1	0	0	0	0	0	0	0	1	6	6	0	0	2	0	0	0	0	0	20	0
29	0	0	0	0	0	0	0	0	0	0	0	8	8	2	0	1	0	0	0	0	0	8	0
71	1	0	1	1	0	0	0	0	0	0	1	61	46	4	4	4	1	0	0	0	0	44	1
79	1	0	1	0	0	0	0	0	0	0	1	28	12	2	4	3	0	0	0	0	0	30	0
62	0	0	1	0	0	0	0	0	0	1	0	12	0	0	4	3	0	0	0	0	0	6	0
36	0	1	0	1	0	0	0	0	1	0	0	27	27	0	0	3	0	0	0	0	0	8	0
55	0	1	1	1	1	1	0	0	0	0	0	17	10	2	2	3	0	0	0	0	0	8	0
66	0	0	0	0	0	0	0	0	0	1	0	20	8	0	3	2	0	0	0	0	0	16	0
65	0	1	0	1	0	0	0	0	1	0	0	27	15	3	2	2	1	0	0	0	0	22	0
65	1	0	0	1	0	0	0	0	1	0	0	23	11	0	2	2	0	0	0	0	0	22	0
75	0	1	1	1	0	0	0	1	0	0	0	26	10	0	7	3	0	0	0	0	0	21	0
72	1	0	0	1	1	1	0	0	0	0	0	27	12	2	5	3	0	0	0	0	0	14	0
48	0	1	1	1	1	1	0	0	0	0	0	13	6	7	2	3	1	0	0	0	0	28	0
48	1	0	1	1	1	1	0	0	0	0	0	18	11	2	2	3	0	1	0	0	0	28	0
71	0	1	1	1	0	0	0	1	0	0	0	38	23	4	5	3	0	0	0	0	0	10	0
55	0	1	0	1	0	0	0	0	1	0	0	15	8	1	1	4	0	0	0	1	1	29	0
61	0	1	1	0	0	0	0	1	0	0	0	32	20	3	4	3	0	0	0	0	0	12	0
66	0	0	0	0	0	0	0	0	0	1	0	25	13	3	3	3	0	0	0	0	0	41	0
73	0	0	1	0	0	0	0	0	0	1	0	15	0	1	8	3	0	0	0	0	0	30	0
31	0	0	0	0	0	0	0	0	0	0	0	11	11	0	0	1	0	0	0	0	0	6	0
76	0	1	0	1	0	0	0	1	0	0	0	32	16	1	8	3	0	0	0	0	0	7	0
52	0	1	1	1	0	0	0	1	0	0	0	18	11	1	3	3	0	0	0	0	0	8	0
79	0	0	0	0	0	0	0	0	0	0	1	34	18	6	6	3	0	0	0	1	1	22	0
84	1	0	1	1	0	0	0	0	1	0	0	40	22	3	7	3	0	0	1	1	1	12	0
63	0	1	1	1	0	0	0	1	0	0	0	18	6	2	3	2	0	0	0	0	0	7	0
88	0	0	0	0	1	1	0	0	0	0	0	28	10	2	6	3	0	1	0	0	0	16	0
49	1	0	1	1	0	0	0	0	1	0	0	15	8	1	0	2	0	0	0	0	0	9	0
52	0	1	1	1	0	0	0	0	1	0	0	13	6	0	2	3	0	0	0	0	0	4	0
18	0	1	1	1	0	0	0	0	1	0	0	12	12	0	1	2	0	0	0	0	0	3	0
86	0	0	1	0	1	0	1	0	0	0	0	36	18	2	5	3	0	1	0	1	1	8	1
64	1	0	1	1	0	0	0	0	1	0	0	38	26	4	3	3	0	0	0	0	0	87	0
56	0	1	0	1	0	0	0	1	0	0	0	26	19	2	5	3	0	0	0	0	0	13	0
68	0	1	1	1	1	1	0	0	0	0	0	43	24	2	3	3	0	0	0	0	0	16	0
68	0	1	1	1	0	0	0	1	0	0	0	33	21	3	9	4	0	0	0	1	1	8	0
81	0	0	1	0	0	0	0	0	0	1	0	18	0	2	8	3	0	0	0	0	0	6	0
63	0	1	1	1	0	0	0	0	1	0	0	18	6	0	2	2	0	0	0	0	0	5	0
78	0	1	1	1	1	0	1	0	0	0	0	28	12	2	4	3	0	1	0	0	0	6	0
62	0	0	1	0	0	0	0	0	1	0	0	20	8	4	4	3	0	0	0	0	0	15	0
57	1	0	1	1	0	0	0	0	1	0	0	21	14	2	3	3	0	0	0	0	0	13	0
83	0	0	1	0	0	0	0	0	0	0	1	30	12	2	5	3	0	0	0	0	0	12	0
62	0	1	1	1	0	0	0	1	0	0	0	24	12	0	6	4	0	0	0	1	1	19	0
65	0	0	1	0	0	0	0	0	0	1	0	12	0	0	2	2	0	0	0	0	0	17	0
74	0	0	0	0	0	0	0	0	0	1	0	15	0	0	7	4	0	0	0	0	0	5	0
73	0	0	1	0	0	0	0	0	0	1	0	15	0	1	4	2	0	0	0	0	0	9	0
58	0	0	1	0	0	0	0	0	0	1	0	7	0	1	1	2	0	0	0	0	0	11	0
52	0	0	1	1	1	1	0	0	0	0	0	27	20	2	3	3	0	0	0	0	0	29	0
51	0	1	1	1	0	0	0	1	0	0	0	30	23	8	4	4	0	0	1	1	1	17	0
32	0	1	1	1	0	0	0	0	0	0	1	6	6	2	0	1	0	0	0	0	0	7	0
55	0	0	1	1	0	0	0	1	0	0	0	26	19	0	1	2	0	0	0	0	0	15	0
32	0	0	0	0	0	0	0	0	0	0	1	8	8	3	0	1	0	0	0	0	0	2	0
40	0	0	1	1	1	1	0	0	0	0	0	18	11	2	2	2	0	0	0	0	0	17	0
76	0	0	0	0	0	0	0	0	0	0	1	32	16	2	5	3	0	0	0	0	0	13	0
89	0	1	0	1	0	0	0	0	1	0	0	34	16	4	7	3	1	0	0	0	0	17	0
23	1	0	1	1	0	0	0	0	1	0	0	6	6	1	0	2	0	0	0	0	0	5	0
37	0	0	0	0	1	1	0	0	0	0	0	6	6	1	7	1	0	0	0	0	0	30	0
71	0	1	1	1	1	1	0	0	0	0	0	33	18	4	7	4	0	0	0	0	0	3	0
75	0	0	0	0	0	0	0	0	1	0	0	16	0	1	5	3	0	0	0	0	0	8	0
32	1	0	1	0	0	0	0	0	0	0	1	8	8	2	0	2	0	0	0	0	0	11	0
21	0	1	1	1	0	0	0	0	1	0	0	26	26	5	0	3	1	0	0	0	0	13	0
26	0	0	0	0	0	0	0	0	0	0	0	8	8	2	0	1	0	0	0	0	0	10	0
61	0	1	1	1	0	0	0	0	1	0	0	27	20	4	2	1	0	0	0	0	0	6	0
50	0	0	1	0	0	0	0	0	0	0	1	15	8	2	1	1	0	0	0	0	0	18	0
65	0	0	1	0	0	0	0	0	0	0	1	12	0	0	7	3	0	0	0	0	0	9	0
63	0	0	1	0	0	0	0	0	0	1	0	15	3	1	2	2	0	0	0	0	0	12	0
31	0	0	0	0	0	0	0	0	0	0	0	8	8	1	0	1	0	0	0	0	0	7	0
78	0	1	0	1	1	0	1	0	0	0	0	22	6	2	6	3	0	1	0	0	0	10	0
55	0	0	1	0	0	0	0	0	0	1	0	7	0	1	4	3	0	0	0	0	0	13	0
64	0	1	1	1	0	0	0	0	1	0	0	29	17	4	3	3	1	0	0	0	0	35	0
64	1	0	1	1	0	0	0	0	1	0	0	38	26	4	3	3	0	0	0	0	0	35	0
57	0	1	1	1	0	0	0	0	1	0	0	19	12	4	2	3	0	0	0	0	0	46	0
16	0	1	1	0	0	0	0	0	1	0	0	8	8	0	0	1	0	0	0	0	0	5	0
62	0	1	1	1	1	1	0	0	0	0	0	34	22	5	6	4	0	1	1	0	1	5	1
85	0	0	1	0	0	0	0	0	0	1	0	26	8	1	7	3	0	0	0	0	0	12	1
33	1	0	0	0	0	0	0	0	1	0	0	8	8	3	0	2	0	0	0	0	0	11	0
72	0	1	0	1	0	0	0	1	0	0	0	32	17	0	4	2	0	0	0	0	0	7	0
88	0	1	1	1	0	0	0	1	0	0	0	37	19	3	8	3	0	0	0	0	0	9	0
75	0	1	1	1	1	0	1	0	0	0	0	33	21	1	5	3	0	1	0	0	0	6	0
61	0	1	1	1	0	0	0	0	1	0	0	18	6	4	2	3	0	0	0	0	0	32	0
47	0	1	1	1	0	0	0	0	1	0	0	22	15	1	2	3	0	0	0	0	0	3	0
47	0	0	1	1	0	0	0	0	1	0	0	13	6	0	6	3	0	0	0	0	0	2	0
89	0	0	0	0	0	0	0	0	0	1	0	27	9	1	6	3	0	0	0	0	0	30	0
56	1	0	1	0	0	0	0	0	0	0	1	15	8	0	3	2	0	0	0	0	0	25	0
21	0	1	1	1	0	0	0	0	1	0	0	16	16	4	0	1	1	0	0	0	0	31	0
21	1	0	1	1	0	0	0	0	1	0	0	19	19	5	0	1	0	0	0	0	0	31	0
52	1	0	0	1	1	0	1	0	0	0	0	19	12	2	2	4	0	1	1	0	1	30	0
52	0	1	0	1	1	1	0	0	0	0	0	22	15	2	2	4	0	1	1	0	1	5	1
57	0	0	1	0	0	0	0	0	0	1	0	21	14	0	5	3	0	0	0	0	0	7	0
76	0	1	1	1	0	0	0	0	1	0	0	39	23	5	4	3	0	0	0	0	0	12	0
82	0	0	1	1	1	0	1	0	0	0	0	34	16	3	6	3	0	1	1	0	1	14	0
80	0	1	1	1	0	0	0	1	0	0	0	24	6	1	10	3	0	0	0	0	0	15	0
26	0	0	0	0	0	0	0	0	0	1	0	8	8	1	0	1	0	0	0	0	0	3	0
76	0	0	0	0	0	0	0	0	0	0	1	30	14	3	6	3	0	0	0	0	0	10	0
63	1	0	1	0	0	0	0	0	0	0	1	37	25	3	2	2	1	0	0	0	0	96	0
59	0	0	1	1	0	0	0	1	0	0	0	40	33	5	9	3	0	0	0	0	0	9	0
51	0	1	0	1	0	0	0	1	0	0	0	18	11	2	4	3	0	0	0	0	0	10	0
52	1	0	0	1	1	1	0	0	0	0	0	17	10	3	2	3	0	0	0	0	0	21	0
53	0	0	0	0	0	0	0	0	0	1	0	12	5	3	2	3	0	0	0	0	0	11	0
57	0	1	1	1	0	0	0	0	1	0	0	21	14	1	3	2	0	0	0	0	0	12	0
87	0	0	1	0	0	0	0	0	0	1	0	24	6	3	8	3	0	1	0	0	0	17	1
73	0	0	1	1	0	0	0	0	1	0	0	44	29	2	7	4	0	0	1	0	1	39	0
68	1	0	1	1	0	0	0	0	1	0	0	24	12	3	5	3	0	0	0	0	0	4	0
81	0	0	1	0	0	0	0	0	0	0	1	30	18	2	6	3	0	0	0	0	0	27	0
83	0	1	1	1	1	0	1	0	0	0	0	33	15	3	6	4	0	1	1	1	1	6	1
75	1	0	0	1	0	0	0	0	1	0	0	33	17	3	4	2	0	0	0	0	0	26	0
91	0	0	1	0	0	0	0	0	1	0	0	48	30	9	5	4	0	1	0	1	1	5	1
81	0	0	1	0								49	31	5	9	4	0	1	0	0	0	2	1
71	0	0	1	0	0	0	0	0	0	1	0	22	7	2	11	3	0	0	0	0	0	11	0
71	0	0	1	0	0	0	0	0	0	1	0	24	9	2	11	3	0	0	0	0	0	6	0
82	0	0	0	0	0	0	0	0	0	0	1	34	16	0	6	3	0	0	0	0	0	47	0
82	1	0	0	0	0	0	0	0	0	0	1	26	8	3	6	3	0	0	0	0	0	47	0
88	0	0	1	1	1	0	0	0	1	0	0	36	18	2	11	3	0	0	0	1	1	53	1
82	0	0	1	0	0	0	0	0	0	1	0	20	2	5	7	3	0	0	0	1	1	33	0
17	0	1	0	1	1	1	0	0	0	0	0	9	9	3	0	1	0	0	0	0	0	8	0
63	0	0	0	0	0	0	0	0	0	0	1	23	11	4	5	3	0	1	0	0	0	27	0
35	0	0	1	1	0	0	0	0	1	0	0	23	23	7	4	4	0	0	1	1	1	7	0
64	0	1	1	1	1	0	1	0	0	0	0	29	17	3	6	3	0	1	1	1	1	73	0
64	0	0	1	1	1	0	1	0	0	0	0	32	20	2	6	3	0	1	1	0	1	73	0
64	1	0	1	1	1	0	1	0	0	0	0	28	16	2	6	3	0	0	1	0	1	73	0
60	0	1	1	1	0	0	0	0	1	0	0	26	14	6	6	3	0	0	0	0	0	6	0
78	0	0	0	0	0	0	0	0	0	1	0	39	23	3	10	3	0	0	1	0	1	51	0
71	0	1	1	1	1	1	0	0	0	0	0	27	12	5	10	4	0	0	1	0	1	3	1
80	0	0	0	0	0	0	0	0	0	1	0	22	4	2	4	2	0	0	0	0	0	8	0
61	0	0	1	0	0	0	0	0	1	0	0	17	5	6	11	3	0	0	0	1	1	13	1
33	0	1	1	1	0	0	0	0	1	0	0	10	10	2	0	2	0	0	0	0	0	15	0
88	0	0	1	0	1	0	1	0	0	0	0	24	6	3	7	3	0	1	0	0	0	20	1
21	1	0	1	0	0	0	0	0	0	0	1	6	6	4	0	1	0	0	0	0	0	14	0
57	0	1	0	1	1	1	0	0	0	0	0	68	61	7	2	4	0	1	1	0	1	16	1
53	0	1	1	1	0	0	0	0	1	0	0	13	6	1	1	2	0	0	0	0	0	2	0
53	0	1	1	1	0	0	0	0	1	0	0	13	6	0	1	2	0	0	0	0	0	2	0
53	0	0	1	1	0	0	0	0	1	0	0	13	6	0	1	2	0	0	0	0	0	7	0
54	1	0	1	0	0	0	0	0	0	0	1	19	12	12	9	3	0	0	1	0	1	66	1
58	0	1	0	1	0	0	0	0	1	0	0	26	19	6	2	2	0	0	0	0	0	8	0
58	0	0	1	1	0	0	0	0	1	0	0	34	27	2	5	3	0	0	0	1	1	10	1
29	0	0	0	0	0	0	0	0	0	1	0	0	0	0	0	2	0	0	0	0	0	5	0
51	0	1	1	1	0	0	0	0	1	0	0	15	8	0	3	2	1	0	0	0	0	5	1
68	0	0	1	0	0	0	0	0	0	1	0	25	13	0	5	2	0	0	0	0	0	21	0
78	1	0	0	0	0	0	0	0	0	0	1	22	6	0	3	2	0	0	0	0	0	42	0
27	0	0	1	0	0	0	0	0	0	1	0	13	13	0	2	2	0	0	0	0	0	15	0
45	0	0	1	0	0	0	0	0	0	0	1	15	8	0	1	2	0	0	0	0	0	14	0
78	0	0	1	0	0	0	0	0	1	0	0	28	12	1	6	3	0	0	0	0	0	5	0
65	0	1	1	1	0	0	0	1	0	0	0	20	8	2	5	3	0	0	0	0	0	5	0
85	0	0	1	0	0	0	0	0	0	0	1	26	8	2	6	3	0	0	0	0	0	23	0
76	1	0	1	1	0	0	0	0	1	0	0	37	21	2	6	3	0	0	0	1	1	8	1
35	0	0	0	0	0	0	0	0	0	0	0	8	8	0	0	1	0	0	0	0	0	8	0
45	1	0	1	1	0	0	0	0	1	0	0	13	6	0	0	2	0	0	0	0	0	8	0
86	0	0	0	1	1	0	1	0	0	0	0	43	25	3	9	3	0	0	1	0	1	11	1
57	0	1	1	1	0	0	0	1	0	0	0	27	20	4	1	3	0	0	0	0	0	13	0
31	0	1	1	1	1	1	0	0	0	0	0	19	19	2	1	3	0	0	0	0	0	1	0
82	0	0	0	0	0	0	0	0	0	1	0	18	0	1	4	3	0	0	0	0	0	9	0
80	0	1	1	1	0	0	0	1	0	0	0	33	15	0	7	2	0	0	0	0	0	9	0
35	0	1	0	1	1	0	1	0	0	0	0	6	6	1	1	2	0	0	0	0	0	6	0
54	0	0	0	1	1	1	0	0	0	0	0	13	6	2	2	2	0	0	0	0	0	3	0
55	0	1	1	1	0	0	0	1	0	0	0	20	8	0	4	2	0	0	0	0	0	8	0
43	0	1	0	1	0	0	0	1	0	0	0	21	14	4	3	3	0	0	0	0	0	7	0
52	0	0	1	0	0	0	0	0	0	0	1	15	8	2	3	2	0	0	0	0	0	21	0
52	0	0	1	0	0	0	0	0	0	1	0	16	9	0	5	2	0	0	0	0	0	11	0
73	0	1	1	1	1	1	0	0	0	0	0	31	16	3	5	3	0	0	0	0	0	14	0
53	1	0	0	1	1	0	1	0	0	0	0	13	6	2	2	2	0	1	0	0	0	21	0
84	0	1	1	0	0	0	0	0	0	0	1	29	11	1	4	3	0	0	0	0	0	17	0
40	0	1	0	1	0	0	0	0	1	0	0	17	10	2	0	3	0	0	0	0	0	3	0
65	0	1	1	0	1	1	0	0	0	0	0	32	20	2	2	2	1	1	0	0	0	18	0
65	1	0	1	0	1	1	0	0	0	0	0	33	11	3	2	2	0	0	0	0	0	18	0
53	0	0	1	0	0	0	0	0	0	1	0	16	9	0	3	3	0	0	0	0	0	6	0
58	0	0	0	0	0	0	0	0	0	1	0	7	0	2	3	3	0	0	0	0	0	4	0
24	1	0	1	0	0	0	0	0	0	0	1	8	8	2	0	1	1	1	0	0	0	20	0
67	0	0	1	0	0	0	0	0	0	1	0	22	10	3	8	4	0	0	0	0	0	69	1
81	0	1	0	1	0	0	0	0	1	0	0	53	35	5	8	4	0	0	1	0	1	4	1
76	0	0	1	0	0	0	0	0	0	1	0	16	0	1	5	3	0	0	0	0	0	17	0
85	0	1	1	1	0	0	0	0	1	0	0	31	13	1	6	4	0	0	0	1	1	26	1
85	0	0	1	1	1	0	1	0	0	0	0	35	17	3	6	4	0	1	1	0	1	26	1
78	1	0	0	0	0	0	0	0	0	0	1	38	22	4	6	3	0	0	0	0	0	22	0
90	0	0	0	0	0	0	0	0	0	0	1	36	18	4	7	4	0	0	0	1	1	59	1
39	0	0	1	0	0	0	0	0	0	1	0	0	0	0	0	1	0	0	0	0	0	11	0
45	0	1	0	1	0	0	0	0	1	0	0	36	29	2	4	3	0	0	0	0	0	8	0
29	0	0	0	0	1	1	0	0	0	0	0	6	6	2	0	1	1	1	0	0	0	13	0
29	1	0	0	0	0	0	0	0	0	0	0	8	8	0	0	1	0	0	0	0	0	13	0
43	0	1	1	1	0	0	0	0	1	0	0	20	13	6	5	3	0	0	0	0	0	9	0
58	0	0	1	0	0	0	0	0	0	1	0	7	0	1	5	3	0	0	0	0	0	19	0
82	0	1	1	1	1	0	1	0	0	0	0	35	17	4	6	4	0	1	1	0	1	22	1
72	0	0	1	0	1	1	0	0	0	0	0	21	6	4	5	3	0	0	0	0	0	10	0
75	0	0	1	1	1	1	0	0	0	0	0	26	10	7	7	4	0	1	0	1	1	15	1
78	0	0	0	0	0	0	0	0	0	0	1	24	8	5	5	4	0	0	0	0	0	10	0
72	0	0	1	0	0	0	0	0	0	1	0	17	2	1	5	2	0	0	0	0	0	11	0
76	0	0	1	0	0	0	0	0	0	0	1	24	8	1	5	3	0	0	0	0	0	28	0
76	0	0	1	0	1	1	0	0	0	0	0	30	14	0	5	3	0	1	0	0	0	28	0
39	0	0	0	0	0	0	0	0	0	0	0	8	8	0	2	2	0	0	0	0	0	11	0
52	0	0	1	0	0	0	0	0	0	0	1	15	8	1	3	3	0	0	0	0	0	4	0
70	0	0	1	0	0	0	0	0	0	1	0	20	5	2	7	3	0	0	0	0	0	13	0
21	1	0	0	0	0	0	0	0	0	0	0	12	12	1	0	1	0	0	0	0	0	10	0
43	0	1	1	1	0	0	0	1	0	0	0	24	17	0	3	2	0	0	0	0	0	3	0
88	1	0	1	1	1	1	0	0	0	0	0	30	12	5	6	3	0	0	0	0	0	52	1
71	1	0	0	1	0	0	0	0	1	0	0	27	12	0			0	0	0	0	0	52	0
